# Supplementary material for: Efficient Production of 2-Keto-l-Gulonic Acid via One-Step Fermentation Using Gluconobacter oxydans WTF0512 and Ketogulonicigenium vulgare WTF0114
Source: Microorganisms. 2026 Apr 22;14(5):947. doi: 10.3390/microorganisms14050947 (PMC13209538; doi:10.3390/microorganisms14050947)
Supplement: Supplementary file 1 [file microorganisms-14-00947-s001.zip]

Archive with 1 entries (1 files):
- microorganisms-4252552-supplementary.pdf
